# Supplementary material for: Two-Drug Combinations Therapy of Different Doses of Valsartan Existing Diverse Significance for Hypertensive Patients
Source: Rev Cardiovasc Med. 2023 Jun 29;24(7):187. doi: 10.31083/j.rcm2407187 (PMC11266496; doi:10.31083/j.rcm2407187)
Supplement: Supplementary file 1 [file 2153-8174-24-7-187-s1.zip]

Archive with 2 entries (2 files):
- PRISMA NMA checklist.pdf
- Supplementary Material.docx
